# Supplementary material for: Creating Understandable and Actionable COVID-19 Health Messaging for Refugee, Immigrant, and Migrant Communities
Source: Healthcare (Basel). 2023 Apr 12;11(8):1098. doi: 10.3390/healthcare11081098 (PMC10137961; doi:10.3390/healthcare11081098)
Supplement: Supplementary file 1 [file healthcare-11-01098-s001.zip]

Archive with 1 entries (1 files):
- healthcare-2301655-supplementary.pdf
